# Supplementary material for: Combination of the Endogenous lhcsr1 Promoter and Codon Usage Optimization Boosts Protein Expression in the Moss Physcomitrella patens
Source: Front Plant Sci. 2017 Oct 31;8:1842. doi: 10.3389/fpls.2017.01842 (PMC5671511; doi:10.3389/fpls.2017.01842)
Supplement: Supplementary file 1 [file File_1.xlsx]

## Sheet: Top233
#Codon	AA	Fraction	Frequency	Number
GCA	A	0.133	12596	566
GCC	A	0.363	34360	1544
GCG	A	0.171	16156	726
GCT	A	0.333	31534	1417
TGC	C	0.795	9391	422
TGT	C	0.205	2426	109
GAC	D	0.637	30199	1357
GAT	D	0.363	17180	772
GAA	E	0.215	12907	580
GAG	E	0.785	47245	2123
TTC	F	0.753	29153	1310
TTT	F	0.247	9547	429
GGA	G	0.307	26260	1180
GGC	G	0.241	20607	926
GGG	G	0.143	12262	551
GGT	G	0.308	26371	1185
CAC	H	0.750	14532	653
CAT	H	0.250	4851	218
ATA	I	0.030	1447	65
ATC	I	0.637	31178	1401
ATT	I	0.333	16290	732
AAA	K	0.111	9258	416
AAG	K	0.889	74016	3326
CTA	L	0.022	1780	80
CTC	L	0.198	16067	722
CTG	L	0.265	21542	968
CTT	L	0.153	12440	559
TTA	L	0.024	1981	89
TTG	L	0.338	27506	1236
ATG	M	1000	23611	1061
AAC	N	0.754	27884	1253
AAT	N	0.246	9080	408
CCA	P	0.165	7700	346
CCC	P	0.418	19517	877
CCG	P	0.157	7322	329
CCT	P	0.261	12195	548
CAA	Q	0.228	7143	321
CAG	Q	0.772	24145	1085
AGA	R	0.091	5230	235
AGG	R	0.292	16713	751
CGA	R	0.088	5052	227
CGC	R	0.241	13820	621
CGG	R	0.081	4651	209
CGT	R	0.206	11817	531
AGC	S	0.222	13330	599
AGT	S	0.079	4718	212
TCA	S	0.084	5074	228
TCC	S	0.251	15066	677
TCG	S	0.170	10192	458
TCT	S	0.195	11706	526
ACA	T	0.100	5296	238
ACC	T	0.451	23812	1070
ACG	T	0.193	10215	459
ACT	T	0.255	13486	606
GTA	V	0.060	4562	205
GTC	V	0.244	18693	840
GTG	V	0.491	37542	1687
GTT	V	0.205	15689	705
TGG	W	1000	11216	504
TAC	Y	0.823	22944	1031
TAT	Y	0.177	4940	222
TAA	*	0.244	1113	50
TAG	*	0.600	2737	123
TGA	*	0.156	0.712	32

## Sheet: all_genes
#Codon	AA	Fraction	Frequency	Number
GCA	A	0.295	23034	234602
GCC	A	0.198	15450	157356
GCG	A	0.182	14165	144268
GCT	A	0.325	25371	258406
TGC	C	0.517	10121	103085
TGT	C	0.483	9438	96132
GAC	D	0.426	21739	221417
GAT	D	0.574	29318	298604
GAA	E	0.455	28926	294618
GAG	E	0.545	34657	352987
TTC	F	0.496	18733	190802
TTT	F	0.504	19022	193739
GGA	G	0.309	21517	219152
GGC	G	0.224	15612	159012
GGG	G	0.206	14348	146135
GGT	G	0.261	18163	184997
CAC	H	0.459	11482	116950
CAT	H	0.541	13522	137725
ATA	I	0.202	9328	95011
ATC	I	0.355	16373	166756
ATT	I	0.443	20450	208286
AAA	K	0.412	21918	223241
AAG	K	0.588	31234	318119
CTA	L	0.089	8507	86647
CTC	L	0.153	14671	149426
CTG	L	0.194	18524	188673
CTT	L	0.207	19781	201467
TTA	L	0.105	10012	101973
TTG	L	0.252	24149	245963
ATG	M	1000	23945	243883
AAC	N	0.468	17622	179479
AAT	N	0.532	20069	204404
CCA	P	0.299	14987	152641
CCC	P	0.196	9802	99836
CCG	P	0.172	8608	87674
CCT	P	0.333	16688	169967
CAA	Q	0.483	19088	194416
CAG	Q	0.517	20391	207688
AGA	R	0.206	12700	129354
AGG	R	0.194	11943	121641
CGA	R	0.170	10491	106854
CGC	R	0.137	8459	86160
CGG	R	0.145	8909	90743
CGT	R	0.147	9068	92359
AGC	S	0.169	14152	144135
AGT	S	0.161	13471	137204
TCA	S	0.182	15212	154939
TCC	S	0.146	12207	124332
TCG	S	0.133	11163	113697
TCT	S	0.209	17444	177668
ACA	T	0.287	14925	152012
ACC	T	0.219	11388	115991
ACG	T	0.198	10308	104993
ACT	T	0.296	15418	157035
GTA	V	0.157	11026	112302
GTC	V	0.191	13350	135974
GTG	V	0.363	25452	259231
GTT	V	0.288	20203	205767
TGG	W	1000	14103	143644
TAC	Y	0.528	13485	137347
TAT	Y	0.472	12039	122622
TAA	*	0.291	0.674	6864
TAG	*	0.291	0.673	6857
TGA	*	0.418	0.967	9854
